# Supplementary material for: The Methylation and Expression of LINC00511, an Important Angiogenesis-Related lncRNA in Stomach Adenocarcinoma
Source: Int J Mol Sci. 2025 Feb 27;26(5):2132. doi: 10.3390/ijms26052132 (PMC11900454; doi:10.3390/ijms26052132)
Supplement: Supplementary file 1 [file ijms-26-02132-s001.zip]

Archive with 1 entries (1 files):
- ijms-3458388-supplementary.pdf
